# Supplementary material for: Identification of tumor mutation burden-related hub genes and the underlying mechanism in melanoma
Source: J Cancer. 2021 Mar 1;12(8):2440–9. doi: 10.7150/jca.53697 (PMC7974884; doi:10.7150/jca.53697)
Supplement: Supplementary file 1 — Supplementary tables. [file jcav12p2440s1.zip]

Archive with 6 entries (6 files):
- Table-S3-DAVID.pdf
- Table-S2-degOfTMB.pdf
- Table-S1-TMB.pdf
- Table-S6-DrugResponse.pdf
- Table-S5-ceRNA.pdf
- Table-S4-TIICs.pdf
